# Supplementary material for: A high-throughput screening platform to identify MYCN expression inhibitors for liver cancer therapy
Source: Front Oncol. 2025 Feb 14;15:1486671. doi: 10.3389/fonc.2025.1486671 (PMC11868045; doi:10.3389/fonc.2025.1486671)
Supplement: Supplementary file 2 [file Table1.xlsx]

## Sheet: Sheet1
Table S1. Inhibitor effect of 9,600 compounds from the DDI core library on MYCN promoter activity
Chemical ID	Relative MYCN promoter activity (/DMSO)
#1	0.84097
#2	1.71583
#3	0.804005
#4	0.921063
#5	0.819407
#6	0.800924
#7	0.930304
#8	0.868695
#9	0.84097
#10	0.828648
#11	0.726993
#12	0.844051
#13	0.603774
#14	0.671544
#15	0.844051
#16	0.917982
#17	0.890258
#18	0.770119
#19	0.788602
#20	0.748556
#21	0.702349
#22	0.662303
#23	0.788602
#24	1.48171
#25	0.856373
#26	0.7732
#27	0.819407
#28	0.631498
#29	1.3092
#30	0.576049
#31	0.763958
#32	1.06276
#33	0.800924
#34	0.77628
#35	0.779361
#36	0.991914
#37	0.911821
#38	0.683866
#39	0.782441
#40	0.90258
#41	0.973431
#42	0.807085
#43	0.726993
#44	0.847131
#45	0.877936
#46	0.810166
#47	0.742395
#48	1.03196
#49	0.736234
#50	0.877936
#51	0.800924
#52	0.973431
#53	0.71159
#54	1.06893
#55	0.702349
#56	0.948787
#57	1.19831
#58	0.982672
#59	0.770119
#60	0.696188
#61	0.794763
#62	0.800924
#63	0.862534
#64	1.11513
#65	0.881017
#66	0.797844
#67	0.779361
#68	0.726993
#69	0.760878
#70	0.794763
#71	0.90566
#72	1.39546
#73	0.877936
#74	0.717751
#75	0.788602
#76	0.77628
#77	0.782441
#78	0.816327
#79	0.933385
#80	0.486715
#81	1.11593
#82	0.845306
#83	0.748005
#84	0.763208
#85	0.781452
#86	0.705435
#87	0.775371
#88	2.11631
#89	0.988217
#90	0.836184
#91	0.735842
#92	0.851387
#93	0.796655
#94	0.723679
#95	0.541239
#96	0.833143
#97	0.805777
#98	0.778411
#99	0.86355
#100	0.696313
#101	0.602052
#102	0.720639
#103	0.781452
#104	0.760167
#105	1.05207
#106	0.808818
#107	0.751045
#108	0.81794
#109	0.784493
#110	0.760167
#111	0.668947
#112	0.793615
#113	0.939567
#114	0.833143
#115	0.86355
#116	0.820981
#117	0.632459
#118	0.751045
#119	0.714557
#120	0.446978
#121	0.872672
#122	0.732801
#123	1.47777
#124	0.887875
#125	0.617256
#126	0.799696
#127	0.760167
#128	0.775371
#129	1.06119
#130	0.836184
#131	1.18282
#132	0.824021
#133	0.748005
#134	0.787533
#135	0.827062
#136	0.702395
#137	0.896997
#138	0.900038
#139	0.738883
#140	0.656784
#141	0.741923
#142	2.019
#143	0.784493
#144	0.711517
#145	0.890916
#146	0.893957
#147	0.808818
#148	0.790574
#149	1.14025
#150	0.760167
#151	0.77233
#152	0.769289
#153	1.0916
#154	0.702395
#155	0.778411
#156	0.830103
#157	0.699354
#158	0.769289
#159	1.02166
#160	0.650703
#161	1.1059
#162	0.90865
#163	0.866613
#164	0.523848
#165	0.856912
#166	0.662894
#167	0.869846
#168	0.843977
#169	1.04446
#170	0.950687
#171	0.821342
#172	0.68553
#173	0.90865
#174	0.83751
#175	0.753436
#176	0.831043
#177	1.18351
#178	0.64996
#179	0.734034
#180	0.866613
#181	0.863379
#182	1.37106
#183	0.792239
#184	0.798707
#185	1.0477
#186	0.200485
#187	0.772838
#188	0.950687
#189	0.727567
#190	0.763137
#191	0.746968
#192	0.688763
#193	1.02506
#194	0.789006
#195	0.847211
#196	0.821342
#197	2.1342
#198	0.843977
#199	0.90865
#200	0.704931
#201	1.29992
#202	1.18351
#203	0.808407
#204	1.038
#205	0.792239
#206	0.717866
#207	0.714632
#208	0.831043
#209	1.01213
#210	0.847211
#211	0.976556
#212	0.853678
#213	1.00889
#214	0.746968
#215	0.83751
#216	0.811641
#217	1.08003
#218	0.856912
#219	0.931285
#220	0.740501
#221	0.746968
#222	0.805174
#223	1.19644
#224	1.27728
#225	1.02829
#226	0.827809
#227	0.847211
#228	0.795473
#229	0.853678
#230	0.80194
#231	0.931285
#232	0.90865
#233	1.11884
#234	1.03476
#235	0.843977
#236	1.01213
#237	0.892482
#238	0.3654
#239	0.808407
#240	0.966855
#241	0.82384
#242	0.920407
#243	0.733308
#244	0.811769
#245	0.736326
#246	0.844964
#247	1.10147
#248	0.814787
#249	0.971709
#250	0.811769
#251	0.760468
#252	0.6639
#253	0.672954
#254	1.06828
#255	0.881177
#256	1.17691
#257	0.660883
#258	0.814787
#259	1.00189
#260	0.6639
#261	0.835911
#262	0.748397
#263	0.857035
#264	0.98378
#265	1.12561
#266	0.808751
#267	0.793663
#268	0.733308
#269	0.872124
#270	0.793663
#271	0.790645
#272	1.8559
#273	2.01584
#274	0.636741
#275	0.878159
#276	0.805734
#277	0.706149
#278	0.926443
#279	0.920407
#280	0.781592
#281	0.884195
#282	0.736326
#283	0.781592
#284	0.841946
#285	0.775556
#286	0.817805
#287	0.715202
#288	0.905319
#289	0.95662
#290	0.838929
#291	0.826858
#292	0.869106
#293	1.01396
#294	0.860053
#295	0.766503
#296	0.899283
#297	0.838929
#298	0.751415
#299	0.775556
#300	0.817805
#301	0.69106
#302	0.712184
#303	0.763485
#304	0.811769
#305	0.935496
#306	0.881177
#307	1.94945
#308	0.760468
#309	0.908336
#310	0.805734
#311	0.881177
#312	0.887212
#313	1.12863
#314	0.844964
#315	0.724255
#316	0.896266
#317	0.902301
#318	0.832893
#319	0.775556
#320	0.78461
#321	0.881229
#322	0.770326
#323	0.974148
#324	0.719371
#325	0.60547
#326	0.533533
#327	0.533533
#328	0.824279
#329	0.854253
#330	0.638441
#331	0.704384
#332	0.554515
#333	0.587486
#334	0.752342
#335	0.638441
#336	0.773323
#337	0.917197
#338	0.833271
#339	0.704384
#340	0.698389
#341	0.66242
#342	0.500562
#343	0.725365
#344	1.45073
#345	0.860247
#346	0.530536
#347	0.668415
#348	0.737355
#349	0.635444
#350	0.842263
#351	0.956163
#352	0.734357
#353	1.00112
#354	0.764331
#355	0.473586
#356	0.707381
#357	0.54852
#358	0.698389
#359	0.677407
#360	0.737355
#361	0.73136
#362	0.734357
#363	0.695392
#364	0.596478
#365	0.524541
#366	0.689397
#367	0.755339
#368	0.683402
#369	0.713376
#370	0.680405
#371	0.572499
#372	0.707381
#373	0.758336
#374	1.139
#375	0.710378
#376	1.39078
#377	0.893218
#378	0.830274
#379	0.647433
#380	0.545523
#381	0.67441
#382	0.794305
#383	1.32784
#384	0.49157
#385	0.986137
#386	0.728363
#387	0.701386
#388	1.4807
#389	0.737355
#390	0.881229
#391	0.695392
#392	0.713376
#393	1.42975
#394	0.758336
#395	0.716373
#396	0.794305
#397	0.638441
#398	0.623454
#399	0.794305
#400	0.758336
#401	0.991453
#402	0.711733
#403	1.5913
#404	0.888889
#405	0.742813
#406	0.711733
#407	0.696193
#408	0.851593
#409	0.789433
#410	0.739705
#411	0.801865
#412	0.836053
#413	0.665113
#414	0.755245
#415	0.761461
#416	0.808081
#417	0.752137
#418	0.596737
#419	0.969697
#420	0.761461
#421	0.783217
#422	0.888889
#423	0.758353
#424	0.767677
#425	1.24009
#426	0.798757
#427	0.888889
#428	0.708625
#429	0.786325
#430	0.969697
#431	0.736597
#432	0.842269
#433	0.528361
#434	0.711733
#435	0.770785
#436	0.708625
#437	0.705517
#438	0.658897
#439	0.773893
#440	0.804973
#441	0.935509
#442	1.13442
#443	0.801865
#444	0.780109
#445	0.773893
#446	0.665113
#447	1.07848
#448	0.867133
#449	0.814297
#450	0.879565
#451	1.05361
#452	0.721057
#453	0.708625
#454	0.857809
#455	0.590521
#456	0.957265
#457	0.686869
#458	0.721057
#459	0.749029
#460	0.724165
#461	0.693085
#462	0.717949
#463	0.717949
#464	0.783217
#465	0.606061
#466	1.02875
#467	0.857809
#468	0.658897
#469	0.736597
#470	0.764569
#471	0.736597
#472	0.836053
#473	0.798757
#474	0.721057
#475	0.708625
#476	0.662005
#477	0.733489
#478	0.742813
#479	0.829837
#480	0.686869
#481	0.946001
#482	0.803828
#483	0.831169
#484	0.773753
#485	0.762816
#486	0.85851
#487	0.721805
#488	0.839371
#489	0.842105
#490	0.708134
#491	0.749146
#492	0.664388
#493	0.743677
#494	0.664388
#495	0.557758
#496	0.795625
#497	0.984279
#498	0.790157
#499	0.642515
#500	0.708134
#501	0.637047
#502	0.680793
#503	0.754614
#504	0.740943
#505	0.970608
#506	0.91866
#507	0.740943
#508	0.76555
#509	0.732741
#510	0.683527
#511	1.16746
#512	0.902256
#513	0.926863
#514	0.874915
#515	0.721805
#516	1.13739
#517	0.877649
#518	0.713602
#519	0.749146
#520	0.79836
#521	1.01709
#522	0.877649
#523	0.710868
#524	0.749146
#525	0.727273
#526	0.842105
#527	0.347232
#528	0.833903
#529	1.03623
#530	0.773753
#531	0.833903
#532	0.71907
#533	0.743677
#534	0.656186
#535	0.888585
#536	0.820232
#537	1.01435
#538	0.847573
#539	0.956938
#540	0.7054
#541	0.885851
#542	0.71907
#543	0.831169
#544	0.833903
#545	1.12098
#546	0.940533
#547	0.989747
#548	0.863978
#549	0.81203
#550	0.869446
#551	0.863978
#552	1.09638
#553	0.981545
#554	0.836637
#555	0.924129
#556	1.0499
#557	1.55844
#558	0.836637
#559	1.23855
#560	0.924129
#561	0.94032
#562	0.925764
#563	0.710335
#564	0.765648
#565	0.864629
#566	0.841339
#567	0.885007
#568	0.786026
#569	0.850073
#570	1.6885
#571	0.899563
#572	0.730713
#573	1.11499
#574	0.497817
#575	0.765648
#576	1.04803
#577	0.989811
#578	0.74818
#579	0.820961
#580	0.765648
#581	0.818049
#582	0.640466
#583	0.826783
#584	0.818049
#585	1.0393
#586	0.628821
#587	0.768559
#588	1.80204
#589	0.6754
#590	0.820961
#591	0.832606
#592	0.841339
#593	0.960699
#594	0.934498
#595	0.861718
#596	0.858806
#597	0.820961
#598	0.826783
#599	0.9869
#600	0.893741
#601	0.841339
#602	0.94032
#603	1.07132
#604	0.777293
#605	0.774381
#606	0.882096
#607	0.925764
#608	1.07132
#609	0.876274
#610	0.89083
#611	1.17322
#612	0.818049
#613	0.719068
#614	0.855895
#615	1.03057
#616	0.879185
#617	1.18486
#618	1.01601
#619	0.762737
#620	0.887918
#621	0.806405
#622	0.820961
#623	2.16594
#624	1.04512
#625	0.96361
#626	0.975255
#627	0.96361
#628	0.885007
#629	0.818049
#630	0.899563
#631	0.759825
#632	0.841339
#633	1.01019
#634	0.500728
#635	0.870451
#636	0.818049
#637	2.04367
#638	0.937409
#639	0.89083
#640	1.01019
#641	0.880031
#642	0.79724
#643	0.77271
#644	0.815638
#645	0.852434
#646	0.959755
#647	0.818704
#648	0.968954
#649	0.837102
#650	0.742047
#651	0.760445
#652	0.708317
#653	1.1652
#654	0.73898
#655	0.662323
#656	0.895362
#657	0.873898
#658	0.791108
#659	0.947489
#660	0.809506
#661	0.726715
#662	0.71445
#663	0.662323
#664	0.907627
#665	0.818704
#666	0.628593
#667	0.686853
#668	0.784975
#669	0.754312
#670	1.89498
#671	0.640859
#672	1.02721
#673	0.932158
#674	0.757378
#675	1.32465
#676	0.745113
#677	1.42583
#678	0.640859
#679	0.705251
#680	0.815638
#681	0.870832
#682	0.628593
#683	0.778842
#684	0.751246
#685	0.705251
#686	1.20199
#687	0.834036
#688	0.788041
#689	0.981219
#690	0.861633
#691	0.77271
#692	0.837102
#693	0.696052
#694	0.726715
#695	0.984285
#696	0.781909
#697	1.00882
#698	0.748179
#699	0.815638
#700	0.699118
#701	0.754312
#702	0.73898
#703	0.708317
#704	0.735914
#705	1.02108
#706	1.61901
#707	0.742047
#708	0.748179
#709	1.52702
#710	0.784975
#711	0.683787
#712	0.653124
#713	0.904561
#714	0.784975
#715	0.794174
#716	0.843235
#717	1.05481
#718	0.806439
#719	0.73898
#720	0.815638
#721	0.908459
#722	0.574739
#723	0.704519
#724	1.36578
#725	0.726149
#726	0.676709
#727	0.676709
#728	1.32561
#729	0.760139
#730	0.673619
#731	0.670529
#732	0.704519
#733	0.883739
#734	0.621089
#735	0.645809
#736	0.757049
#737	0.682889
#738	0.577829
#739	0.593279
#740	0.729239
#741	0.587099
#742	0.704519
#743	0.744689
#744	0.584009
#745	0.970259
#746	0.655079
#747	0.537659
#748	0.655079
#749	0.655079
#750	0.778679
#751	0.636539
#752	0.757049
#753	0.868289
#754	0.704519
#755	0.905369
#756	0.735419
#757	0.859019
#758	0.664349
#759	0.590189
#760	0.735419
#761	0.689069
#762	0.967169
#763	0.587099
#764	0.716879
#765	0.670529
#766	0.633449
#767	0.670529
#768	0.778679
#769	0.865199
#770	0.967169
#771	0.729239
#772	0.621089
#773	0.707609
#774	0.775589
#775	0.627269
#776	0.821939
#777	0.859019
#778	0.587099
#779	0.658169
#780	0.655079
#781	0.821939
#782	0.593279
#783	0.621089
#784	0.852839
#785	0.685979
#786	0.757049
#787	0.605639
#788	0.713789
#789	0.617999
#790	0.716879
#791	0.716879
#792	0.32445
#793	0.942449
#794	0.614909
#795	0.908459
#796	0.744689
#797	0.818849
#798	0.778679
#799	0.744689
#800	0.828119
#801	0.895179
#802	0.778417
#803	0.842105
#804	0.820876
#805	0.870411
#806	0.799646
#807	0.835029
#808	0.91287
#809	0.856258
#810	1.02963
#811	0.905794
#812	0.927023
#813	1.13932
#814	0.739496
#815	0.739496
#816	1.05794
#817	0.905794
#818	0.909332
#819	0.888103
#820	0.870411
#821	1.42946
#822	0.941176
#823	0.937638
#824	0.941176
#825	0.845644
#826	1.2667
#827	0.916409
#828	0.842105
#829	0.746572
#830	0.948253
#831	0.870411
#832	0.789031
#833	0.969483
#834	0.827952
#835	0.990712
#836	0.849182
#837	0.750111
#838	0.764264
#839	0.849182
#840	1.01194
#841	0.895179
#842	0.813799
#843	1.5356
#844	0.693498
#845	0.750111
#846	0.842105
#847	0.973021
#848	0.980097
#849	0.813799
#850	0.866873
#851	0.693498
#852	1.1464
#853	0.838567
#854	2.28571
#855	0.85272
#856	0.813799
#857	0.916409
#858	0.835029
#859	0.534277
#860	0.789031
#861	0.789031
#862	0.888103
#863	2.11234
#864	1.29854
#865	0.919947
#866	0.898717
#867	0.697037
#868	0.774878
#869	0.849182
#870	1.25254
#871	0.891641
#872	1.08625
#873	1.00133
#874	0.863335
#875	0.810261
#876	0.817337
#877	1.37284
#878	0.682884
#879	0.728881
#880	0.980097
#881	0.93466
#882	0.972739
#883	1.39853
#884	0.87235
#885	0.820424
#886	0.941584
#887	0.820424
#888	1.07313
#889	1.07313
#890	0.93466
#891	1.54392
#892	0.834271
#893	0.868888
#894	0.903505
#895	0.837733
#896	0.948507
#897	0.87235
#898	1.02813
#899	1.00389
#900	0.73042
#901	0.654262
#902	0.778884
#903	0.813501
#904	0.91389
#905	0.924275
#906	1.03159
#907	0.761575
#908	0.896582
#909	0.747728
#910	1.36045
#911	0.688879
#912	0.945045
#913	0.972739
#914	0.969277
#915	1.61315
#916	0.900043
#917	0.875811
#918	1.04543
#919	0.761575
#920	0.979662
#921	1.17006
#922	0.87235
#923	3.10169
#924	0.73042
#925	1.39853
#926	0.747728
#927	0.810039
#928	1.22891
#929	0.962354
#930	0.910428
#931	0.747728
#932	0.927737
#933	0.882735
#934	0.827347
#935	0.896582
#936	1.03159
#937	1.00043
#938	0.900043
#939	0.93466
#940	0.778884
#941	0.785807
#942	0.882735
#943	0.868888
#944	0.931199
#945	1.08698
#946	0.77196
#947	0.938122
#948	1.94548
#949	1.09044
#950	0.89312
#951	0.830809
#952	0.948507
#953	1.57508
#954	0.834271
#955	0.77196
#956	1.24275
#957	0.865426
#958	0.77196
#959	0.823886
#960	0.962354
#961	0.954617
#962	0.873239
#963	0.835681
#964	0.935837
#965	0.820031
#966	0.995305
#967	1.25509
#968	1.00782
#969	0.794992
#970	0.985915
#971	0.86385
#972	1.04851
#973	0.907668
#974	0.813772
#975	1.01408
#976	0.979656
#977	0.926448
#978	0.85133
#979	1.47731
#980	0.829421
#981	0.826291
#982	0.816901
#983	0.985915
#984	0.938967
#985	0.970266
#986	0.913928
#987	0.945227
#988	0.85133
#989	0.760563
#990	0.707355
#991	0.707355
#992	1.28326
#993	0.957746
#994	1.03286
#995	0.907668
#996	0.84507
#997	0.901408
#998	0.84507
#999	0.794992
#1000	0.923318
#1001	1.1831
#1002	0.744914
#1003	0.757433
#1004	0.948357
#1005	0.832551
#1006	0.732394
#1007	0.85133
#1008	0.810642
#1009	0.989045
#1010	1.04851
#1011	2.11581
#1012	0.945227
#1013	0.769953
#1014	1.03286
#1015	0.960876
#1016	0.841941
#1017	1.0266
#1018	0.938967
#1019	0.85446
#1020	0.779343
#1021	0.926448
#1022	0.744914
#1023	0.810642
#1024	0.910798
#1025	0.710485
#1026	0.888889
#1027	0.801252
#1028	0.823161
#1029	0.751174
#1030	1.03912
#1031	0.84507
#1032	1.07355
#1033	1.06729
#1034	0.992175
#1035	0.826291
#1036	0.838811
#1037	0.920188
#1038	0.84507
#1039	0.794992
#1040	0.87011
#1041	2.27977
#1042	0.87657
#1043	1.02555
#1044	0.873105
#1045	0.952793
#1046	1.02209
#1047	0.990905
#1048	1.10871
#1049	0.949329
#1050	0.925076
#1051	0.866176
#1052	0.897358
#1053	1.01169
#1054	0.925076
#1055	0.748376
#1056	1.08445
#1057	0.921611
#1058	0.765699
#1059	0.893893
#1060	0.911217
#1061	0.952793
#1062	0.932005
#1063	0.845388
#1064	1.07059
#1065	0.990905
#1066	0.0138588
#1067	0.921611
#1068	0.98744
#1069	0.970117
#1070	1.10871
#1071	1.08099
#1072	1.01169
#1073	0.942399
#1074	0.970117
#1075	0.748376
#1076	0.744911
#1077	0.883499
#1078	0.717194
#1079	0.897358
#1080	1.03595
#1081	0.855782
#1082	1.6492
#1083	0.914682
#1084	0.897358
#1085	0.900823
#1086	0.949329
#1087	0.796882
#1088	0.945864
#1089	1.04288
#1090	0.925076
#1091	0.772629
#1092	0.880035
#1093	0.789952
#1094	0.824599
#1095	0.87657
#1096	1.10178
#1097	1.08099
#1098	0.828064
#1099	1.22997
#1100	0.796882
#1101	0.675617
#1102	0.959723
#1103	2.05803
#1104	1.16761
#1105	1.57644
#1106	0.918146
#1107	0.848852
#1108	0.841923
#1109	0.952793
#1110	0.942399
#1111	0.959723
#1112	1.04981
#1113	0.973582
#1114	0.904288
#1115	0.800346
#1116	0.966652
#1117	0.821135
#1118	0.87657
#1119	0.949329
#1120	0.970117
#1121	0.797263
#1122	0.903336
#1123	1.05731
#1124	0.814371
#1125	0.793841
#1126	0.701454
#1127	0.828058
#1128	1.02652
#1129	0.786997
#1130	1.50556
#1131	0.947819
#1132	1.01625
#1133	0.896493
#1134	0.828058
#1135	0.745937
#1136	0.947819
#1137	0.83148
#1138	0.937553
#1139	0.797263
#1140	0.824636
#1141	0.838323
#1142	0.639863
#1143	0.848589
#1144	0.896493
#1145	0.81095
#1146	0.828058
#1147	0.749358
#1148	0.913601
#1149	0.923867
#1150	0.786997
#1151	0.814371
#1152	1.01967
#1153	0.828058
#1154	0.804106
#1155	1.09495
#1156	0.807528
#1157	1.63216
#1158	1.01283
#1159	0.886228
#1160	1.49187
#1161	0.800684
#1162	0.882806
#1163	1.00941
#1164	0.790419
#1165	0.804106
#1166	0.622754
#1167	0.728828
#1168	0.899914
#1169	0.834902
#1170	0.800684
#1171	0.626176
#1172	1.36527
#1173	0.858854
#1174	0.896493
#1175	0.872541
#1176	0.961506
#1177	0.896493
#1178	0.841745
#1179	0.937553
#1180	0.786997
#1181	1.03336
#1182	0.968349
#1183	0.797263
#1184	0.944397
#1185	0.893071
#1186	0.85201
#1187	0.763045
#1188	0.643285
#1189	0.769889
#1190	0.759624
#1191	0.824636
#1192	0.817793
#1193	1.06416
#1194	0.858854
#1195	0.862275
#1196	0.756202
#1197	0.609068
#1198	0.862275
#1199	0.83148
#1200	0.992301
#1201	0.883792
#1202	0.798165
#1203	0.868502
#1204	0.883792
#1205	1.84098
#1206	0.813456
#1207	0.825688
#1208	0.675841
#1209	1.03364
#1210	0.75841
#1211	0.700306
#1212	0.75841
#1213	0.87156
#1214	0.706422
#1215	0.782875
#1216	0.755352
#1217	1.24771
#1218	0.920489
#1219	0.844037
#1220	0.941896
#1221	0.782875
#1222	0.718654
#1223	0.856269
#1224	0.761468
#1225	0.990826
#1226	0.911315
#1227	0.853211
#1228	0.825688
#1229	0.813456
#1230	0.892966
#1231	0.767584
#1232	0.795107
#1233	0.804281
#1234	0.825688
#1235	0.853211
#1236	0.911315
#1237	0.642202
#1238	0.737003
#1239	0.792049
#1240	1.0948
#1241	1.08563
#1242	1.60856
#1243	0.82263
#1244	0.868502
#1245	0.801223
#1246	0.795107
#1247	0.825688
#1248	0.816514
#1249	1.89908
#1250	0.914373
#1251	1.14985
#1252	0.908257
#1253	0.733945
#1254	0.724771
#1255	0.752294
#1256	0.877676
#1257	1.04281
#1258	1.04281
#1259	1.17737
#1260	0.850153
#1261	0.761468
#1262	0.755352
#1263	0.798165
#1264	0.666667
#1265	1.11315
#1266	0.905199
#1267	0.975535
#1268	0.834862
#1269	0.792049
#1270	0.954128
#1271	0.874618
#1272	0.813456
#1273	0.987768
#1274	0.905199
#1275	0.902141
#1276	0.844037
#1277	0.834862
#1278	0.761468
#1279	0.847095
#1280	0.7737
#1281	1.1099
#1282	1.00961
#1283	1.00961
#1284	0.822399
#1285	0.992896
#1286	0.992896
#1287	0.962808
#1288	1.00961
#1289	0.969494
#1290	0.882574
#1291	0.992896
#1292	0.822399
#1293	0.946093
#1294	0.875888
#1295	0.798997
#1296	0.962808
#1297	1.70163
#1298	0.962808
#1299	1.00293
#1300	0.825742
#1301	1.74509
#1302	0.882574
#1303	0.882574
#1304	1.07982
#1305	0.946093
#1306	0.999582
#1307	2.19975
#1308	0.815712
#1309	0.949436
#1310	2.47388
#1311	0.842457
#1312	0.909319
#1313	0.966151
#1314	0.936064
#1315	1.54116
#1316	0.922691
#1317	0.862516
#1318	0.919348
#1319	0.956122
#1320	0.819056
#1321	1.00961
#1322	0.949436
#1323	0.98621
#1324	0.88926
#1325	0.842457
#1326	0.912662
#1327	0.865859
#1328	0.842457
#1329	0.926034
#1330	1.2102
#1331	0.94275
#1332	1.0397
#1333	1.91559
#1334	0.885917
#1335	0.778939
#1336	0.912662
#1337	1.11325
#1338	1.12328
#1339	1.14668
#1340	0.919348
#1341	1.06979
#1342	1.09319
#1343	0.852486
#1344	0.798997
#1345	1.19348
#1346	0.956122
#1347	0.862516
#1348	0.775595
#1349	0.966151
#1350	0.875888
#1351	1.19014
#1352	0.852486
#1353	1.61805
#1354	1.03636
#1355	0.902633
#1356	0.879231
#1357	1.16674
#1358	1.01295
#1359	1.20685
#1360	0.992896
#1361	0.868409
#1362	1.10944
#1363	0.871954
#1364	1.0031
#1365	0.914488
#1366	0.935755
#1367	0.896766
#1368	1.28312
#1369	1.16969
#1370	1.10944
#1371	0.967656
#1372	0.879043
#1373	0.9393
#1374	1.09526
#1375	0.797519
#1376	0.967656
#1377	1.20514
#1378	1.05272
#1379	1.0669
#1380	0.960567
#1381	1.48516
#1382	1.45326
#1383	0.896766
#1384	0.928666
#1385	1.09526
#1386	1.10589
#1387	0.974745
#1388	1.04209
#1389	0.925122
#1390	0.960567
#1391	0.886132
#1392	0.86132
#1393	1.16615
#1394	1.03855
#1395	0.974745
#1396	1.11298
#1397	0.918033
#1398	1.10589
#1399	0.974745
#1400	0.967656
#1401	1.04564
#1402	3.64377
#1403	0.971201
#1404	1.0031
#1405	0.9393
#1406	0.988923
#1407	1.73682
#1408	0.90031
#1409	1.15906
#1410	1.13779
#1411	1.24058
#1412	1.01374
#1413	0.914488
#1414	0.999557
#1415	0.847142
#1416	0.932211
#1417	1.17324
#1418	1.18033
#1419	1.03146
#1420	0.960567
#1421	0.801063
#1422	0.910944
#1423	0.765618
#1424	1.02791
#1425	1.2016
#1426	1.16261
#1427	1.00665
#1428	0.871954
#1429	1.08108
#1430	1.13425
#1431	0.9393
#1432	1.1307
#1433	1.37882
#1434	1.15197
#1435	1.15197
#1436	0.793974
#1437	2.30749
#1438	1.01374
#1439	1.01019
#1440	0.985379
#1441	0.992275
#1442	1.13648
#1443	0.875536
#1444	0.875536
#1445	0.813734
#1446	0.727897
#1447	0.903004
#1448	0.782833
#1449	1.41803
#1450	0.861803
#1451	1.21545
#1452	0.896137
#1453	0.820601
#1454	0.834335
#1455	0.813734
#1456	0.872103
#1457	0.985408
#1458	0.999142
#1459	0.933906
#1460	0.999142
#1461	0.909871
#1462	0.892704
#1463	0.861803
#1464	0.806867
#1465	1.07468
#1466	1.09871
#1467	0.985408
#1468	1.18798
#1469	0.834335
#1470	0.775966
#1471	1.11588
#1472	0.896137
#1473	1.15021
#1474	0.906438
#1475	0.892704
#1476	0.854936
#1477	0.882403
#1478	0.88927
#1479	0.7897
#1480	1.03004
#1481	1.12618
#1482	1.04721
#1483	1.703
#1484	0.940773
#1485	1.01631
#1486	0.813734
#1487	0.882403
#1488	0.841202
#1489	1.11245
#1490	1.07468
#1491	0.96824
#1492	0.964807
#1493	0.947639
#1494	1.20858
#1495	0.906438
#1496	0.748498
#1497	1.04034
#1498	0.947639
#1499	0.854936
#1500	1.70644
#1501	0.909871
#1502	0.88927
#1503	1.01974
#1504	0.848069
#1505	0.95794
#1506	0.851502
#1507	0.872103
#1508	1.21888
#1509	2.16996
#1510	0.854936
#1511	0.940773
#1512	1.03691
#1513	1.12275
#1514	2.297
#1515	1.15365
#1516	1.94335
#1517	0.940773
#1518	0.820601
#1519	0.87897
#1520	0.96824
#1521	0.829132
#1522	0.893157
#1523	0.835534
#1524	0.893157
#1525	0.742697
#1526	0.82593
#1527	1.55902
#1528	1.03721
#1529	0.944378
#1530	0.982793
#1531	0.912365
#1532	0.736295
#1533	0.822729
#1534	0.82593
#1535	0.819528
#1536	1.07243
#1537	0.896359
#1538	0.896359
#1539	0.883553
#1540	0.854742
#1541	1.02761
#1542	0.790716
#1543	1.03401
#1544	0.851541
#1545	0.854742
#1546	0.931573
#1547	0.905962
#1548	1.07883
#1549	0.7491
#1550	0.771509
#1551	1.29012
#1552	1.03721
#1553	0.944378
#1554	0.851541
#1555	0.841937
#1556	0.797119
#1557	0.861144
#1558	0.838735
#1559	0.787515
#1560	0.976391
#1561	0.944378
#1562	1.04042
#1563	0.87395
#1564	0.937975
#1565	0.976391
#1566	2.0104
#1567	0.861144
#1568	0.781112
#1569	0.95078
#1570	0.969988
#1571	0.720288
#1572	0.877151
#1573	0.92517
#1574	0.806723
#1575	1.85674
#1576	1.11725
#1577	0.944378
#1578	1.56222
#1579	0.905962
#1580	0.861144
#1581	1.14606
#1582	0.896359
#1583	0.867547
#1584	0.819528
#1585	1.11405
#1586	0.790716
#1587	0.976391
#1588	0.905962
#1589	1.0052
#1590	0.803521
#1591	0.816327
#1592	0.861144
#1593	1.11405
#1594	1.02121
#1595	1.002
#1596	0.960384
#1597	0.845138
#1598	0.813125
#1599	0.838735
#1600	0.819528
#1601	0.768953
#1602	0.920578
#1603	0.866426
#1604	0.927798
#1605	1.00361
#1606	0.898917
#1607	0.931408
#1608	1.62094
#1609	0.953069
#1610	0.844765
#1611	0.833935
#1612	0.685921
#1613	0.891697
#1614	1.66065
#1615	0.877256
#1616	0.888087
#1617	0.790614
#1618	1.19495
#1619	0.971119
#1620	0.837545
#1621	0.888087
#1622	1.53069
#1623	1.02527
#1624	0.99278
#1625	1.12996
#1626	0.844765
#1627	0.953069
#1628	1.10469
#1629	1.01444
#1630	0.844765
#1631	1.13357
#1632	0.805054
#1633	0.880866
#1634	0.99278
#1635	1.23105
#1636	0.974729
#1637	0.945848
#1638	0.945848
#1639	0.935018
#1640	0.931408
#1641	1.08303
#1642	0.931408
#1643	1.31769
#1644	0.913357
#1645	0.963899
#1646	0.855596
#1647	1.06498
#1648	0.815884
#1649	1.00722
#1650	1.06859
#1651	0.927798
#1652	0.956679
#1653	0.805054
#1654	0.953069
#1655	0.909747
#1656	0.891697
#1657	0.920578
#1658	0.848375
#1659	1.39711
#1660	1.1769
#1661	0.722022
#1662	0.913357
#1663	1.01083
#1664	1.12274
#1665	1.05415
#1666	0.830325
#1667	0.779783
#1668	0.924188
#1669	1.04332
#1670	0.956679
#1671	2.00361
#1672	0.866426
#1673	0.350181
#1674	0.812274
#1675	0.99278
#1676	0.862816
#1677	0.945848
#1678	0.707581
#1679	1.52708
#1680	0.938628
#1681	1.1037
#1682	0.999098
#1683	0.923354
#1684	0.930568
#1685	0.988278
#1686	0.912534
#1687	0.887286
#1688	0.977457
#1689	0.937782
#1690	0.991885
#1691	0.977457
#1692	0.822362
#1693	0.721371
#1694	0.890893
#1695	1.00271
#1696	0.898106
#1697	0.919748
#1698	0.948602
#1699	0.854824
#1700	0.941389
#1701	0.706943
#1702	0.916141
#1703	0.959423
#1704	1.67719
#1705	0.916141
#1706	0.941389
#1707	0.952209
#1708	0.908927
#1709	0.970243
#1710	0.887286
#1711	0.984671
#1712	1.00271
#1713	0.851217
#1714	0.977457
#1715	0.862038
#1716	0.912534
#1717	0.988278
#1718	1.15419
#1719	0.862038
#1720	1.08927
#1721	0.883679
#1722	1.02074
#1723	1.07845
#1724	1.06763
#1725	1.1073
#1726	0.941389
#1727	0.923354
#1728	1.03877
#1729	0.869252
#1730	0.926961
#1731	1.24797
#1732	1.07124
#1733	1.17944
#1734	0.912534
#1735	0.988278
#1736	0.999098
#1737	1.04238
#1738	0.916141
#1739	0.948602
#1740	0.981064
#1741	0.890893
#1742	1.12894
#1743	1.95491
#1744	0.952209
#1745	0.872858
#1746	1.08206
#1747	0.926961
#1748	1.17583
#1749	0.83679
#1750	1.11812
#1751	0.984671
#1752	0.724977
#1753	0.916141
#1754	0.919748
#1755	0.862038
#1756	0.981064
#1757	0.984671
#1758	0.883679
#1759	0.818756
#1760	0.901713
#1761	0.870307
#1762	0.846416
#1763	0.795222
#1764	0.846416
#1765	1.71331
#1766	1.05802
#1767	0.846416
#1768	0.805461
#1769	0.90785
#1770	0.860068
#1771	0.952218
#1772	0.887372
#1773	0.969283
#1774	0.83959
#1775	1.28328
#1776	1.95904
#1777	2.42662
#1778	0.901024
#1779	0.90785
#1780	1.01024
#1781	4.33106
#1782	0.921502
#1783	0.822526
#1784	0.897611
#1785	0.938567
#1786	0.805461
#1787	1.31741
#1788	0.856655
#1789	1.04437
#1790	0.883959
#1791	0.982935
#1792	0.948805
#1793	0.935154
#1794	0.866894
#1795	0.860068
#1796	0.921502
#1797	0.96587
#1798	0.825939
#1799	0.805461
#1800	1.24232
#1801	0.962457
#1802	0.812287
#1803	0.860068
#1804	0.887372
#1805	1.27645
#1806	0.778157
#1807	0.890785
#1808	1.39249
#1809	0.972696
#1810	0.856655
#1811	0.832765
#1812	0.928328
#1813	1.3413
#1814	0.863481
#1815	0.860068
#1816	1.02389
#1817	0.931741
#1818	0.894198
#1819	0.8157
#1820	0.924915
#1821	0.883959
#1822	0.955631
#1823	1.79181
#1824	0.918089
#1825	4.02048
#1826	0.771331
#1827	0.894198
#1828	1.05119
#1829	0.894198
#1830	0.94198
#1831	0.788396
#1832	1.29352
#1833	0.866894
#1834	0.808874
#1835	0.904437
#1836	0.918089
#1837	0.805461
#1838	0.945392
#1839	0.877133
#1840	1.16724
#1841	0.992332
#1842	1.20162
#1843	0.985115
#1844	1.02481
#1845	1.00677
#1846	1.05728
#1847	0.970681
#1848	1.03203
#1849	1.09698
#1850	0.920162
#1851	0.930988
#1852	1.01037
#1853	0.851601
#1854	0.988724
#1855	0.981507
#1856	0.941813
#1857	1.0645
#1858	1.04646
#1859	0.8083
#1860	0.977898
#1861	0.858818
#1862	1.84754
#1863	0.833559
#1864	0.923771
#1865	1.07894
#1866	0.952639
#1867	0.866035
#1868	0.988724
#1869	0.837167
#1870	0.94903
#1871	1.3207
#1872	0.99594
#1873	1.08254
#1874	0.985115
#1875	1.11502
#1876	1.07172
#1877	1.04285
#1878	0.898512
#1879	0.819125
#1880	0.99594
#1881	0.970681
#1882	0.916554
#1883	1.03563
#1884	1.10419
#1885	1.05007
#1886	0.956247
#1887	0.959856
#1888	1.1908
#1889	1.05368
#1890	0.992332
#1891	0.920162
#1892	1.92693
#1893	0.941813
#1894	0.923771
#1895	0.945422
#1896	0.977898
#1897	1.01759
#1898	0.999549
#1899	1.0212
#1900	0.970681
#1901	0.94903
#1902	0.977898
#1903	0.97429
#1904	0.981507
#1905	1.11141
#1906	0.880469
#1907	1.04646
#1908	1.38926
#1909	0.78304
#1910	1.02842
#1911	1.06089
#1912	1.06811
#1913	0.999549
#1914	0.894903
#1915	0.909337
#1916	1.21245
#1917	0.938205
#1918	0.8083
#1919	1.01759
#1920	1.00677
#1921	1.08939
#1922	0.981936
#1923	0.922649
#1924	1.07828
#1925	0.893006
#1926	1.00787
#1927	0.93006
#1928	0.885595
#1929	1.0264
#1930	0.933766
#1931	0.907828
#1932	0.993052
#1933	0.926355
#1934	0.926355
#1935	0.955998
#1936	0.807781
#1937	0.978231
#1938	0.978231
#1939	0.885595
#1940	0.978231
#1941	0.967114
#1942	0.911533
#1943	0.926355
#1944	0.79296
#1945	1.00417
#1946	0.918944
#1947	1.51181
#1948	0.833719
#1949	0.918944
#1950	0.981936
#1951	1.31542
#1952	0.967114
#1953	0.985642
#1954	0.852246
#1955	0.818898
#1956	0.733673
#1957	0.896711
#1958	0.974525
#1959	1.03011
#1960	0.915239
#1961	1.05604
#1962	0.944882
#1963	1.0264
#1964	1.03752
#1965	0.867068
#1966	0.79296
#1967	1.19314
#1968	0.811487
#1969	0.896711
#1970	0.918944
#1971	0.915239
#1972	0.922649
#1973	1.0931
#1974	0.937471
#1975	2.27142
#1976	1.01158
#1977	0.859657
#1978	0.900417
#1979	0.874479
#1980	0.859657
#1981	1.17832
#1982	0.967114
#1983	1.44511
#1984	0.952293
#1985	0.874479
#1986	0.844836
#1987	0.715146
#1988	0.981936
#1989	1.1598
#1990	0.878184
#1991	0.904122
#1992	0.985642
#1993	0.974525
#1994	0.952293
#1995	1.22649
#1996	0.941176
#1997	2.20102
#1998	1.00787
[truncated: 7,602 more rows]
