# Supplementary material for: A high-throughput screening platform to identify MYCN expression inhibitors for liver cancer therapy
Source: Front Oncol. 2025 Feb 14;15:1486671. doi: 10.3389/fonc.2025.1486671 (PMC11868045; doi:10.3389/fonc.2025.1486671)
Supplement: Supplementary file 3 [file Table2.xlsx]

## Sheet: Table S2
Table S2. Fold change of gRNA abundance between MI202- and DMSO-treated cells
Gene Symbol	Log2(MI202/DMSO)
MRPL19	9.48592
TMEM265	6.20219
PDXK	5.21694
TAF12	4.89804
GIP	4.82691
CCDC158	4.63792
PLIN3	4.39802
ZNF2	4.17893
APOBEC4	4.16038
ACRV1	4.06298
NAT8	3.97733
RBMXL2	3.70961
MX2	3.70035
CHRDL2	3.42602
STK38	3.40036
ACOT2	3.3886
DEFB1	3.24164
KHDC3L	3.22212
DDIT3	3.22011
TAS2R13	3.15174
HOXA3	2.99242
SERPINC1	2.88717
LOC105376780	2.73655
SDHAF1	2.65219
LOC105369447	2.59662
ARAP1	2.59492
RAB24	2.43689
ASGR1	2.42258
NPR2	2.40592
AMIGO3	2.37544
PRDM14	2.33694
TRIM17	2.32908
TP53I11	2.32027
LOC102723730	2.31676
MBD2	2.3182
CDADC1	2.29918
RGS10	2.27711
GAGE2D	2.26187
DNAJC30	2.23889
TTLL3	2.20811
MTFR1L	2.20203
KDM3B	2.18503
ETFB	2.17879
GRAP2	2.17468
APBB1IP	2.1655
GCH1	2.16224
GDPD3	2.13749
FEZF1	2.13288
BHLHB9	2.1147
PLD3	2.10314
HIST1H4A	2.08882
PINK1	2.08724
HNRNPM	2.0667
STX11	2.05592
NLRC5	2.0483
USP4	2.04798
GSX1	2.04362
AGTR2	2.0397
ADIPOR1	2.03428
PIGA	2.02689
FTMT	2.01706
LRRC10	2.01071
GPR85	2.00393
ATP9B	1.99101
QSOX2	1.98583
ATPIF1	1.95516
C3orf35	1.95235
SPRED3	1.94321
C20orf141	1.88967
ATP6V0A1	1.87579
CPTP	1.85985
TIMP4	1.8634
CNGB1	1.84296
WDR54	1.83747
ACMSD	1.83521
SLC38A10	1.82404
AP4E1	1.81858
GPR149	1.80916
C4orf48	1.81004
KRTAP10-10	1.80792
CCNA1	1.79912
ASAH1	1.79086
SLC16A7	1.79236
SLC24A4	1.78835
CCR7	1.78905
ARHGAP6	1.78925
TMIGD2	1.78621
DKK3	1.7833
LDLRAD4	1.76622
GALNT15	1.75625
ZNF74	1.75199
MFSD12	1.73637
SLC9A6	1.7234
SPTBN1	1.7211
ROGDI	1.72198
GPR19	1.70682
ZNF823	1.69404
EI24	1.68502
SP3	1.67996
MBLAC1	1.67666
KIAA0100	1.66524
AZIN2	1.63981
PEG3	1.63892
LOC105377200	1.6364
RNF208	1.62662
BBX	1.6265
CNRIP1	1.61734
ZNF234	1.61745
PCDHA7	1.61164
LOC100652758	1.61026
HOXD12	1.59023
DAXX	1.58903
ZNF705B	1.57889
MIEF2	1.57198
ATRAID	1.56241
OR3A2	1.56123
MEI4	1.55726
SLC25A42	1.55245
BCL2L13	1.55434
CLEC2A	1.55446
GPR37	1.55139
ABRA	1.54923
FOXN1	1.54598
TRIM13	1.54083
FOXB2	1.54187
SLC4A3	1.53311
CNNM2	1.52753
SOCS5	1.51798
ARHGAP20	1.5171
LOC105379198	1.5095
PCDHB6	1.50988
C1orf168	1.49984
B3GALTL	1.49672
OAS2	1.49388
LOC105372474	1.49269
GRIA3	1.48578
KRTAP13-1	1.47251
LMBRD2	1.46843
DACH1	1.45836
DUSP4	1.45852
CCDC117	1.45685
WDFY3	1.44672
GPATCH3	1.44147
TMEM151A	1.44079
MKS1	1.43879
DSE	1.43727
LOC105377638	1.43651
LAMP1	1.42959
PIGT	1.42634
PTCHD4	1.42298
PLVAP	1.41979
ING2	1.41286
ABLIM2	1.41093
FAM64A	1.40719
SPIRE1	1.39372
ZBTB45	1.38649
AQP4	1.38379
CACNB2	1.3682
ZNF7	1.36435
PRKAR2A	1.3632
ZC3H4	1.3602
TRAF4	1.35823
APLP1	1.35421
SRD5A1	1.34439
CNFN	1.33925
DALRD3	1.3352
XKR6	1.33286
GLIS3	1.32971
HLA-DMA	1.32764
SCN4A	1.32572
ZBTB32	1.32454
PPP1R37	1.32354
IGF2	1.29892
CYP4F12	1.29472
KRTAP4-12	1.28778
TTLL11	1.2879
KHDRBS2	1.28494
HCN1	1.27875
LINGO4	1.27686
CBR1	1.27597
MTRNR2L4	1.26711
PHKA1	1.2691
MYOG	1.25306
KATNAL1	1.24953
NPPA	1.246
NCKAP1	1.24131
SAXO1	1.23754
RECQL5	1.23664
UHRF1BP1	1.23439
STRN4	1.22358
PAWR	1.21833
LOC105370708	1.21539
IQGAP1	1.2098
DRAM2	1.20876
POTEA	1.19984
KCNK3	1.19928
IQCF6	1.19096
ABCA8	1.19017
WWP1	1.17776
AQP1	1.17442
SHC4	1.174
CFD	1.17224
HS3ST2	1.16656
CLDN9	1.16111
NACC1	1.14012
FAM173A	1.12414
EIF3H	1.11889
C1orf53	1.11747
ZNF500	1.11939
C2CD4A	1.11621
SAYSD1	1.11151
DIRC1	1.11056
LPXN	1.10958
KIAA0195	1.10305
TAF4B	1.09619
ABHD6	1.09457
FBXO8	1.09132
CLEC18A	1.08981
ARHGEF40	1.08793
TFAP2B	1.08039
TMEM225	1.07821
CCNI2	1.0747
ADRM1	1.06903
GORASP2	1.06831
TMEM86B	1.0672
OR6P1	1.06594
DUSP6	1.06281
KCNQ1	1.05864
CD1E	1.05606
LIPN	1.05402
ARHGEF25	1.04526
RNF2	1.04031
TCEAL5	1.03598
EMC9	1.02665
TCP11X1	1.02589
KDM2A	1.01688
RNF128	1.00672
ANKRD10	1.00488
OSBP2	1.0023
ADCY10	0.998449
RNF146	0.996818
SLC7A1	0.995518
CORO7	0.991754
EPHB1	0.992122
LOC105376955	0.988733
ZC3H14	0.988788
MEP1B	0.978578
CLDN8	0.978677
ZBTB24	0.97718
SV2C	0.969084
STOML3	0.969551
C8orf34	0.968666
CCDC129	0.964294
ANGPT4	0.961866
HOXB5	0.955954
NENF	0.953839
NIM1K	0.953802
SH2D7	0.949973
SEZ6	0.946106
NPTXR	0.945073
ZNF672	0.937627
MAP2	0.936422
SLC39A4	0.934484
MTMR12	0.920019
LOC644215	0.918834
ZNF736	0.914446
FAM132B	0.907168
HELT	0.907764
TOB2	0.899675
SH3GL2	0.898505
FAM83E	0.895346
EPN2	0.887605
ABO	0.886348
DCAF4L2	0.880337
TGM4	0.873504
PTPRB	0.866531
BBS5	0.864189
LOC101060569	0.863089
HIST1H4I	0.847473
TMEM54	0.847055
MIEN1	0.844636
H2AFJ	0.841691
CRYL1	0.838757
ZADH2	0.833086
STK16	0.830936
SYNC	0.821728
CHST1	0.813597
IL6	0.811577
SMAP2	0.807952
ZMIZ2	0.803489
SPACA5	0.799686
C20orf85	0.79923
MFAP2	0.796582
C2orf71	0.771307
ZNF385D	0.769542
PANK4	0.758489
PRAC2	0.756278
TUBA3C	0.749007
IFI30	0.749077
ZMAT3	0.746462
FAT1	0.719845
ITPKC	0.715237
SIGLEC9	0.709157
GAST	0.700494
LOC105371397	0.693107
TCEB3B	0.68788
IL17REL	0.682391
MAPT	0.677655
NGF	0.673539
PHYHIPL	0.672558
ZNF579	0.664077
MLLT10	0.660234
APBB1	0.654553
ASB4	0.654875
PIK3C2A	0.65423
CDNF	0.650149
GPR143	0.63534
BEND7	0.632663
LOC101059906	0.631224
CHRM3	0.625023
GAS2L1	0.612665
LPCAT3	0.609306
CCDC60	0.603545
RNF152	0.586236
LOC105370369	0.58491
MEFV	0.572258
ARG1	0.564418
METTL13	0.556866
TBC1D17	0.542717
MRFAP1	0.524262
MRFAP1	0.524262
PRLHR	0.523761
LIPM	0.523013
SYN2	0.519463
MZB1	0.492484
ICAM5	0.491145
SDHAF1	0.484472
ZNF529	0.46711
ZNF843	0.465862
OR10G8	0.452491
AP5B1	0.448901
ANTXR1	0.444585
FNDC1	0.440965
GALNS	0.428169
SH3GL2	0.426677
TMED7-TICAM2	0.406572
CHODL	0.396034
HOXD11	0.38317
WDSUB1	0.34996
IGFBP3	0.314498
LOC105371409	0.299003
UBQLN2	0.293668
LOC105375355	0.288644
CPLX1	0.280063
MPO	0.270462
ZNF8	0.266599
HOXC4	0.254489
ZNF862	0.228262
SAP30	0.219666
RALGAPB	0.216135
TMEM214	0.205927
MMP15	0.202262
RNF149	0.203321
VTCN1	0.200644
SULT6B1	0.128203
ZNF579	0.0998053
AMOTL2	0.0666737
LOC105378176	0.0561043
ORMDL1	0.0456175
SGPP1	-0.0115687
SLC43A3	-0.0165591
SS18L1	-0.0165591
MCTP1	-0.0670389
SLC3A1	-0.0914712
AMER3	-0.130947
ANKRD16	-0.153046
FAM167A	-0.159607
CRYGC	-0.177263
PTF1A	-0.181282
C19orf35	-0.216575
CLHC1	-0.375028
MYBL2	-0.419973
ABAT	-0.420202
CCDC71L	-0.435852
HOXA5	-0.436036
MEF2A	-0.437643
KRTAP5-9	-0.488903
PTPN1	-0.525692
TBC1D10A	-0.546445
PSIP1	-0.552842
EHBP1L1	-0.563782
UBAC2	-0.566335
KRTAP10-5	-0.580837
FSBP	-0.581265
SF3A2	-0.584239
MANBA	-0.592228
VPS37C	-0.678256
LPCAT1	-0.683533
LONRF3	-0.736958
EPN1	-0.759713
SYNGR1	-0.821288
WDR53	-0.840737
BAZ2B	-0.858698
CABLES2	-0.858848
DCAF10	-0.924213
YTHDF1	-0.941718
ATP2C1	-1.01114
TOMM7	-1.05984
POT1	-1.12338
TMEM223	-1.24114
SLC39A4	-1.25532
SRRM3	-1.28032
HPS4	-1.34488
RIMBP3	-1.34552
LMCD1	-1.4924
CBY1	-1.57783
KRTAP27-1	-1.67991
CHUK	-1.9494
NXPE4	-2.19244
CXorf67	-2.81863
